# Supplementary material for: Improving Diagnostic Robustness of Perfusion MRI in Brain Metastases: A Focus on 3D ROI Techniques and Automatic Thresholding
Source: Cancers (Basel). 2025 Jun 22;17(13):2085. doi: 10.3390/cancers17132085 (PMC12249341; doi:10.3390/cancers17132085)
Supplement: Supplementary file 1 [file cancers-17-02085-s001.zip]

Archive with 1 entries (1 files):
- cancers-3690080-supplementary.pdf
